# Supplementary material for: Clinical Implications of COVID-19 Presence in CSF: Systematic Review of Case Reports
Source: Cells. 2022 Oct 13;11(20):3212. doi: 10.3390/cells11203212 (PMC9600635; doi:10.3390/cells11203212)
Supplement: Supplementary file 1 [file cells-11-03212-s001.zip]

Archive with 1 entries (1 files):
- cells-1941472-supplementary.pdf
